# Supplementary material for: Socioeconomic value of adult respiratory vaccination in the United States: a benefit-cost analysis
Source: Health Aff Sch. 2026 May 12;4(7):qxag114. doi: 10.1093/haschl/qxag114 (PMC13384430; doi:10.1093/haschl/qxag114)
Supplement: qxag114_Supplementary_Data [file qxag114_supplementary_data.zip]

Archive with 2 entries (2 files):
- Author disclosures.docx
- US Technical Appendix_CLEAN.docx
